# Supplementary material for: SpyDen: simplifying molecular and structural analysis across spines and dendrites
Source: Bioinformatics. 2025 Jun 16;41(7):btaf339. doi: 10.1093/bioinformatics/btaf339 (PMC12233091; doi:10.1093/bioinformatics/btaf339)
Supplement: btaf339_Supplementary_Data [file btaf339_supplementary_data.zip]

Archive with 2 entries (2 files):
- Supplemental_Material.pdf
- User_manual.pdf
